# Supplementary material for: Comprehensive assessment of activity, specificity, and safety of hypercompact TnpB systems for gene editing
Source: Genome Biol. 2026 Jan 21;27:39. doi: 10.1186/s13059-026-03949-8 (PMC12908284; doi:10.1186/s13059-026-03949-8)
Supplement: Supplementary file 3 — Additional file 3: Table S4. Key data resource table used to generate figures. [file 13059_2026_3949_MOESM3_ESM.xlsx]

## Sheet: Figure 1b
Figure 1b-Editing Efficiencies (%)
	SpCas9	eNme2-C.NR	AsCas12a	CasMINI	ISDra2	ISDge10	ISAam1	ISYum1
EMX1	65.64	14.05	60.55	6.78	26.89	11.84	50.1	17.66
APOB	80.92	5.12	52.23	2.68	10.12	3.98	16.1	15.4
CBLB	59.35	43.74	45.71	39.74	14.63	1.37	18.92	47.24
TET2	59.88	0.22	35.45	45.61	27.05	11.44	19.18	58.37
KCNMA1	33.02	1.45	50.44	0.15	6.55	1.52	7.06	11.81
TET3	78.57	51.04	56.98	9.76	12.81	23.39	26.52	34.94
TIGIT	59.1	24.6	44.17	1.72	11.64		41.87	32.63
VEGFA	77.24	12.43	60.4	0.93	24.72		47.05	67.05
MLH1	72.09	54.6	24.72	1.96	23.99		39.12	84.07
LSD1	78.59	30.78	71.71	2.42	34.51		25.48	33.36
MAPK8	59.61	0.82	34.48	0.39	9.37	1.98	30.13	65.91
AGBL1	40.92	0.17	63.72	0.33	7.19		32.56	51.4
Median	62.76	13.24	51.335	2.19	13.72	3.98	28.325	41.09

## Sheet: Figure 1c
Figure 1c-Bait lengths
SpCas9		EMX1	APOB	CBLB	TET2	KCNMA1	TET3	TIGIT	VEGFA	MLH1	LSD1	MAPK8	AGBL1		AsCas12a		EMX1	APOB	CBLB	TET2	KCNMA1	TET3	TIGIT	VEGFA	MLH1	LSD1	MAPK8	AGBL1		ISDra2		EMX1	APOB	CBLB	TET2	KCNMA1	TET3	TIGIT	VEGFA	MLH1	LSD1	MAPK8	AGBL1		ISYmu1		EMX1	APOB	CBLB
x	y	Reverse-Bio	Reverse-Bio	Forward-Bio	Forward-Bio	Forward-Bio	Forward-Bio	Reverse-Bio	Reverse-Bio	Forward-Bio	Reverse-Bio	Forward-Bio	Reverse-Bio		x	y	Reverse-Bio	Forward-Bio	Reverse-Bio	Forward-Bio	Forward-Bio	Forward-Bio	Reverse-Bio	Forward-Bio	Forward-Bio	Forward-Bio	Reverse-Bio	Forward-Bio		x	y	Reverse-Bio	Forward-Bio	Forward-Bio	Reverse-Bio	Forward-Bio	Forward-Bio	Reverse-Bio	Reverse-Bio	Forward-Bio	Reverse-Bio	Forward-Bio	Reverse-Bio		x	y	Reverse-Bio	Forward-Bio	Forward-Bio
	-30	0.000402046	0	0.00162451	0.00376253	0.000580543	0.00106967	0	0	0.00274398	0	0.00109997	0.000181446			-30	0	0.00171513	0	0.000425155	1.60057e-05	0.00196164	0	0.000774542	0.000202611	0.000258991	5.12619e-05	0.00116968			-30	0	0.00117037	0.000417725	1.42225e-05	2.08008e-05	0.000552019	0	0	0.000411166	0	3.02407e-05	0			-30	0	0.00117147	0.00132658
	-29	0.00108941	0	0.00121537	0.00498633	0.000787177	0.00244679	0	0	0.000528343	0	0.00101127	3.29902e-05			-29	0	0.0017344	1.94666e-05	0.000242945	4.80172e-05	0.00249816	0	0.00100322	0.000231555	0.000239069	0	0.00107863			-29	0	0.00221535	0.00213875	0	2.08008e-05	0.00242888	0	0	0.00067085	0	0.000151204	0			-29	0	0.00234293	0.00157531
	-28	0.000484184	1.80509e-05	0.000746071	0.00328082	0.00103317	0.00144758	2.2477e-05	0	0.00184068	0	0.000904817	0			-28	0	0.00181149	0	0.000716689	0.000160057	0.00129099	0	0.002899	0.000955165	0.000398448	1.70873e-05	0.00106695			-28	9.8311e-06	0.00196455	0.00150381	0	0.00024961	0.00169286	0	0	0.00119022	6.44774e-06	4.53611e-05	0			-28	0	0.00326777	0.00214532
	-27	0.000207507	0	0.00304445	0.00212212	0.000285352	0.00277986	0	0	0.0086921	0	0.00179189	0			-27	0	0.001137	9.73331e-06	0.00293964	6.93581e-05	0.00402946	0	0.0026777	0.000390749	0.00105873	0	0.00038289			-27	0	0.00175556	0.00106938	0	4.16017e-05	0.000772826	0	0	0.000562649	0	4.53611e-05	1.47488e-05			-27	0	0.00487083	0.00195877
	-26	0.000817061	0	0.00369426	0.011574	0.00125948	0.00139633	2.2477e-05	0	0.00414153	0	0.000789497	0			-26	0	0.00194639	6.32665e-05	0.00127546	0.000106705	0.00381709	0	0.00217609	0.000955165	0.00159095	1.70873e-05	0.00137513			-26	0	0.00242434	0.00162077	0	0.000104004	0.00250248	0	0	0.000930535	0	1.51204e-05	0			-26	1.28472e-05	0.00400765	0.0023526
	-25	0.00102024	0	0.00344155	0.00964718	0.000944612	0.000967186	1.12385e-05	0	0.00700481	0	0.00112659	0			-25	0	0.00129117	8.75998e-05	0.00140908	0.000309444	0.00447097	0	0.00298014	0.000274972	0.000808281	0	0.00192612			-25	0	0.00200635	0.0024061	0	0.000145606	0.00504177	0	0	0.00170959	0	7.56018e-05	7.37441e-05			-25	0	0.00425427	0.00501612
	-24	1.23216e-05	0	0.00418762	0.0139435	0.000560864	0.00682795	1.12385e-05	0	0.0057436	4.48406e-06	0.00164996	0			-24	0	0.00190785	4.86665e-06	0.00335265	0.000320114	0.00355442	0	0.00466938	0.000680193	0.00181294	0	0.00104828			-24	0	0.00154656	0.00342534	0	0.00024961	0.00154565	0	0	0.00242372	6.44774e-06	0.000483851	1.47488e-05			-24	0	0.0030828	0.00607323
	-23	0	0	0.0126591	0.0157401	0.00202698	0.00199202	1.12385e-05	0	0.0121689	0	0.00311363	0			-23	0	0.00458654	4.86665e-06	0.00235657	0.000176063	0.00383386	0	0.00451447	0.00212741	0.000725745	0	0.0036001			-23	0	0.00334392	0.00369269	0	0.000187207	0.00566739	0	0	0.00300801	0	3.02407e-05	0			-23	0	0.00727542	0.00675725
	-22	0	0	0.00460879	0.0130452	0.0019581	0.0139505	2.2477e-05	0	0.0036984	0	0.00442651	1.64951e-05			-22	0	0.00323756	4.37999e-05	0.00143338	0.000138716	0.00290613	1.87534e-05	0.00429318	0.00351674	0.00163648	0	0.00448027			-22	0	0.00794182	0.00474535	0	4.16017e-05	0.00816987	0	0	0.00160138	6.44774e-06	0.000241926	1.47488e-05			-22	0	0.0186201	0.00766927
	-21	6.16082e-05	0.000162458	0.0235614	0.022419	0.00291255	0.00650769	1.12385e-05	0	0.0101578	0	0.0117626	0			-21	0	0.00795899	4.86665e-06	0.00233228	0.000170728	0.00319116	6.25113e-06	0.00458824	0.00544155	0.00179871	0	0.00684532			-21	0	0.0119963	0.0083545	0	0.000187207	0.0059618	1.7242e-05	0	0.00190435	0	0.000468731	1.47488e-05			-21	0	0.017202	0.0126854
	-20	0	0	0.0209622	0.0360891	0.00569719	0.00766063	0	0	0.00526639	0	0.0152843	0			-20	8.64614e-06	0.010021	7.29998e-05	0.00247804	0.000144051	0.0107918	0	0.00843144	0.00833599	0.00172187	0	0.00769515			-20	0	0.0209831	0.0114791	2.84451e-05	0.000270411	0.00544658	0	0	0.00932699	0	0.000211685	1.47488e-05			-20	1.28472e-05	0.0287317	0.0155769
	-19	1.23216e-05	0	0.0215278	0.0173675	0.00179083	0.0123813	3.37154e-05	0	0.010209	0	0.00918123	1.64951e-05			-19	8.64614e-06	0.00383496	8.75998e-05	0.00625585	0.000320114	0.00918785	0	0.00467676	0.0100003	0.0036145	0	0.0117295			-19	0	0.0196873	0.0119469	0	0.000873635	0.00574099	0	2.87644e-05	0.00313785	0	0.000136083	0			-19	0	0.0319995	0.0239302
	-18	2.46433e-05	7.22035e-05	0.00978316	0.010884	0.00479194	0.00632194	0	3.87256e-06	0.0212701	0	0.00553535	0			-18	4.32307e-06	0.00504905	8.27331e-05	0.00232013	0.000288103	0.0156037	0	0.0114854	0.00360358	0.00171048	0	0.00293004			-18	2.94933e-05	0.0111185	0.0215045	0	0.000353614	0.00276009	0	0	0.00766068	0	0.000136083	1.47488e-05			-18	2.56944e-05	0.0188668	0.0334235
	-17	1.23216e-05	0	0.0128035	0.0397084	0.00534296	0.0172236	3.37154e-05	0.000255589	0.0283942	0.000730902	0.00704338	0.000131961			-17	0	0.00258234	0.000486665	0.00552701	0.000874979	0.0164532	0	0.00320144	0.00370488	0.0026013	1.70873e-05	0.00428416			-17	0	0.0183498	0.00974134	0	0.00110244	0.00515217	0	0	0.00592945	1.28955e-05	0.000453611	0			-17	1.28472e-05	0.027252	0.01481
	-16	0.000357328	0.000108305	0.0171957	0.0253483	0.00292239	0.0379829	1.12385e-05	0.000120049	0.0619525	0.000798163	0.00994411	0.000445368			-16	4.32307e-06	0.00844077	4.37999e-05	0.00256307	0.00210208	0.00913755	1.25023e-05	0.00348175	0.0080176	0.0115436	1.70873e-05	0.00682664			-16	0	0.0235329	0.00868868	1.42225e-05	0.000644826	0.0155301	0	0	0.0104523	2.5791e-05	0.00108867	0			-16	1.28472e-05	0.0321845	0.0121672
	-15	0.000616082	0.00019856	0.0131766	0.0522979	0.0667624	0.00684076	7.86694e-05	0.00028657	0.0585097	0.000237655	0.0404506	0.000725785			-15	4.32307e-06	0.0115049	4.86665e-06	0.00443375	0.00142984	0.0386907	6.25113e-06	0.00264082	0.00477583	0.00274645	0	0.0053838			-15	3.93244e-05	0.0220699	0.0108608	4.26676e-05	0.000894436	0.018879	6.89679e-05	0	0.0063839	6.44774e-06	0.00166324	2.94977e-05			-15	3.85416e-05	0.0299032	0.0160122
	-14	0.000394293	0.000794238	0.00814662	0.0247754	0.0343209	0.0099601	0.000123623	0.000240099	0.0429662	0.000313884	0.0310565	0.000230932			-14	0	0.0096934	9.73331e-06	0.018063	0.00133915	0.014648	1.87534e-05	0.00680859	0.0135749	0.00267245	0	0.00488885			-14	3.93244e-05	0.0237836	0.0145201	0	0.00112324	0.0298458	1.7242e-05	0	0.0110366	0	0.00172372	1.47488e-05			-14	3.85416e-05	0.0366237	0.0208418
	-13	0.000591439	0.000776187	0.0351375	0.0581825	0.0101841	0.0740954	0.0016633	0.000507306	0.0435457	0.000412534	0.0125876	0.000511349			-13	0	0.00639803	1.94666e-05	0.0075556	0.00138183	0.0392551	0	0.0237526	0.00466005	0.00993844	5.12619e-05	0.0125513			-13	9.8311e-06	0.0492393	0.0132335	0	0.00137285	0.0210871	0	0	0.00701147	0	0.000816499	5.89953e-05			-13	1.28472e-05	0.0561687	0.0128616
	-12	0.00220557	0.0010289	0.0301798	0.0311548	0.0459219	0.0620152	0.000483255	0.000511178	0.0365068	0.00138558	0.0224607	0.000296912			-12	0	0.0102908	4.86665e-06	0.0257522	0.00159524	0.0177442	0	0.0153359	0.0111146	0.0136412	0	0.011524			-12	0	0.0212757	0.0206857	1.42225e-05	0.00220489	0.00993633	0	0	0.0121835	1.28955e-05	0.00149692	0			-12	1.28472e-05	0.0297799	0.0221787
	-11	0.00628404	0.00857416	0.0309018	0.0447858	0.0917061	0.0639047	0.000561924	0.00123535	0.0604697	0.0174206	0.0193737	0.00242478			-11	0	0.014569	4.86665e-06	0.0189619	0.00257159	0.0269711	0.000125023	0.0298531	0.0170338	0.0112362	3.41746e-05	0.0271011			-11	9.8311e-06	0.0223207	0.054722	0	0.00297452	0.0372061	0	7.19109e-06	0.0144125	0	0.00618423	0			-11	0	0.031013	0.0965291
	-10	0.0436309	0.0212639	0.0581935	0.0662414	0.0894627	0.0584667	0.00710272	0.00784581	0.02006	0.00366348	0.240318	0.00554236			-10	0.0001686	0.015918	3.40666e-05	0.0200187	0.0127352	0.0662039	0.000312557	0.0136836	0.0546615	0.00680493	0.000290484	0.0110104			-10	0.000688177	0.0220699	0.0420398	0.000440898	0.00457618	0.023884	0	0.000949224	0.0223112	0.000361074	0.00450587	0.000117991			-10	0.000757985	0.0215796	0.0462022
	-9	0.0187535	0.0202531	0.0197348	0.0259471	0.235976	0.0685421	0.0376826	0.0124038	0.0866823	0.00632701	0.0424909	0.0162972			-9	0.000255061	0.111946	0.000126533	0.136414	0.0424098	0.0792145	0.00213164	0.11014	0.163724	0.0126109	0.000529706	0.043005			-9	0.000294933	0.0755726	0.0637615	0.00017067	0.0106292	0.0710632	0.00189662	0.00085574	0.0471976	0.000245014	0.00777186	0.000471962			-9	0.000552429	0.0767002	0.077356
	-8	0.0334163	0.21708	0.0530071	0.160187	0.196676	0.302563	0.157193	0.0179029	0.0716501	0.12272	0.0950146	0.505278			-8	0.000760861	0.105972	8.27331e-05	0.112362	0.119307	0.105951	0.00285052	0.137986	0.234985	0.0279085	0.000341746	0.1447			-8	0.000580035	0.167865	0.0741879	0.00931575	0.0130005	0.0669046	0.000327598	0.0322808	0.0597273	0.000277253	0.0177059	0.000339223			-8	0.000822221	0.203342	0.0715315
	-7	0.297789	0.230293	0.438762	0.227288	0.155448	0.163563	0.208328	0.390141	0.21507	0.302109	0.332937	0.197776			-7	0.00637221	0.158794	0.000107066	0.124923	0.10392	0.158351	0.00517594	0.129717	0.121928	0.0796726	0.00456231	0.0337363			-7	0.00157298	0.0851028	0.161309	0.00564634	0.0112324	0.201413	0.0013966	0.0226016	0.201926	0.00796296	0.103121	0.0471373			-7	0.00174722	0.0727542	0.184477
	-6	0.0605362	0.024838	0.102789	0.00588465	0.0320676	0.0486027	0.0586199	0.126551	0.0729966	0.231499	0.0696532	0.091152			-6	0.057285	0.203503	0.001387	0.0672959	0.273586	0.13898	0.0149027	0.296672	0.0153405	0.101727	0.0121832	0.115341			-6	0.00599697	0.0641615	0.170699	0.0286157	0.244119	0.104074	0.0119142	0.0304471	0.118567	0.0231603	0.113962	0.0456034			-6	0.00607672	0.0408163	0.155759
	-5	0.0314325	0.0744959	0.0484946	0.0036063	0.00224345	0.00201764	0.109856	0.053147	0.00857279	0.0980889	0.00210237	0.0180951			-5	0.0108855	0.0464242	0.0211407	0.15806	0.0598774	0.0605146	0.0954048	0.0785902	0.0729544	0.272402	0.0028194	0.109959			-5	0.0623685	0.0835981	0.0798523	0.0336789	0.0560166	0.0711	0.0592262	0.0136775	0.176304	0.0584424	0.353816	0.0353087			-5	0.0733189	0.03909	0.0446061
	-4	0.0176939	0.0317334	0.0062694	0.035373	0.000295191	0.000236993	0.0558777	0.0441472	0.0764564	0.0243888	0.0010024	0.0249076			-4	0.0505497	0.169528	0.0302317	0.0550879	0.223787	0.08933	0.138719	0.0297055	0.0761093	0.180326	0.0338499	0.243669			-4	0.0310073	0.0533774	0.0891759	0.092418	0.0279979	0.059986	0.126625	0.0422764	0.147609	0.0824344	0.0853998	0.138226			-4	0.0283538	0.0393982	0.0397973
	-3	0.0872249	0.0425278	0.000758104	0.00386668	0.000108237	0.000108889	0.0125421	0.0248231	0.00071582	0.0118603	0.00169431	0.00638361			-3	0.190405	0.015494	0.0193741	0.168786	0.0610405	0.0438994	0.0349626	0.00456611	0.0172509	0.0493137	0.0987646	0.0462876			-3	0.0556539	0.0225297	0.0205186	0.0216325	0.28156	0.0791963	0.0410704	0.108319	0.0327635	0.0246304	0.0885751	0.247058			-3	0.0537784	0.0151057	0.0107473
	-2	0.0527859	0.10002	0.000445236	0.000729072	0.000767497	0.000249803	0.0177905	0.0160092	0.000647646	0.0105106	0.000505633	0.00821457			-2	0.158817	0.0070147	0.0743235	0.00296393	0.0545155	0.00486218	0.0368567	0.0114116	0.0196677	0.142013	0.141261	0.0943076			-2	0.0471205	0.0262916	0.0397006	0.117563	0.124098	0.0217863	0.0745198	0.0693005	0.0325254	0.0675079	0.0651234	0.0259579			-2	0.0400832	0.0287934	0.017432
	-1	0.01088	0.0153432	0.000108301	3.90574e-05	3.93588e-05	0.000134509	0.0625646	0.0213185	0.00010226	0.0150754	0.000212898	0.0359759			-1	0.10033	0.00433601	0.0555383	0.0103009	0.0151307	0.00448215	0.0546161	0.0018589	0.00839388	0.0321491	0.161646	0.00869439			-1	0.191775	0.0129577	0.0142194	0.0549985	0.0278107	0.069996	0.0712783	0.0287284	0.0151266	0.0822797	0.00424882	0.0890682			-1	0.165588	0.00906344	0.00805273
	1	0.0379507	0.0222026	0	1.30191e-05	0.000108237	0.000365097	0.0280175	0.00702483	0.00035791	0.0207388	0.000416925	0.0135095			1	0.0566322	0.00472144	0.255675	0.0137143	0.00669573	0.00382827	0.0731633	0.0120386	0.00665721	0.00730583	0.289596	0.00890452			1	0.0979079	0.0545895	0.0061322	0.0344754	0.0527509	0.0210135	0.165937	0.202911	0.0146938	0.0750582	0.00984335	0.101944			1	0.0691436	0.0159689	0.00382427
	2	0.0280194	0.00839365	3.61002e-05	0.000130191	2.95191e-05	5.12416e-05	0.0129467	0.0307946	0.00061356	0.0348098	0.000931429	0.00737332			2	0.104104	0.0289646	0.0435079	0.00510185	0.00658369	0.00462746	0.0679686	0.0080036	0.0976439	0.0034295	0.0636844	0.00234637			2	0.0871036	0.00656245	0.0144533	0.150915	0.111763	0.012586	0.0723301	0.133308	0.0099762	0.110482	0.00813475	0.0818412			2	0.0679745	0.0025279	0.00807346
	3	0.0114961	0.0266611	3.61002e-05	2.60383e-05	1.96794e-05	6.40521e-06	0.0339065	0.0427957	0.00010226	0.0156673	0.000754014	0.0249241			3	0.0623992	0.00585843	0.098759	0.00309755	0.00282234	0.0014866	0.0936795	0.00101059	0.00743871	0.00529652	0.0264511	0.00431218			3	0.0378104	0.0229477	0.00150381	0.0373626	0.00126885	0.00198727	0.05045	0.0345388	0.00132006	0.0579459	0.0122172	0.0187163			3	0.0366402	0.00635058	0.000922385
	4	0.00857586	0.030163	2.40668e-05	1.30191e-05	0	0	0.0236795	0.0317666	0.000119303	0.00842107	0.000949171	0.00448667			4	0.0179883	0.00185003	0.0702355	0.000886751	0.00321181	0.000475041	0.0477086	0.00202856	0.000217083	0.00178733	0.0328589	0.00809204			4	0.103168	0.00225715	0.00248964	0.147573	0.00601144	0.00184006	0.0539846	0.035826	0.00869942	0.0453341	0.0205183	0.0157075			4	0.131298	0.00030828	0.000860202
	5	0.0237931	0.02343	0	0	0	0	0.00605754	0.0360419	0	0.0215549	0	0.0091218			5	0.0127487	0.000134898	0.0462575	8.50309e-05	0.000133381	0.000374444	0.00934544	0.000140155	0.000506527	0.00272937	0.0457256	0.000331526			5	0.0209992	0.00167196	0.00147039	0.0234529	0.00320333	0.000441615	0.0354323	0.0158635	0.00192599	0.0278478	0.0875469	0.0245863			5	0.0211336	0.000616561	0.00110893
	6	0.0915991	0.0161194	0	0	0	0	0.0122724	0.034915	0	0.00916991	0	0.00628464			6	0.0208113	0.000115627	0.0510999	0.000303682	0.00010137	9.50082e-05	0.0155216	0.000118025	0.000520999	0.000344373	0.0298686	3.26857e-05			6	0.021884	0.000208995	0	0.0153034	0.0049922	0.000368012	0.0214835	0.0107363	4.32807e-05	0.05164	1.51204e-05	0.0221232			6	0.0191809	0.000123312	5.18194e-05
	7	0.0398852	0.0179245	0	2.60383e-05	0	0	0.0396943	0.0184179	0	0.0162727	8.87075e-06	0.00341449			7	0.0127055	9.63558e-05	0.035147	0.000109325	0	1.11774e-05	0.0883973	6.63893e-05	0	0.00026753	0.00635648	0.000100392			7	0.04133	0.00108677	5.0127e-05	0.0363954	0.0024961	7.36025e-05	0.0367082	0.029994	0.000151482	0.0371519	0	0.00927701			7	0.0372055	0.00030828	3.10916e-05
	8	0.0196284	0.0126537	0	0	0	0	0.0111373	0.00846929	1.70433e-05	0.00465894	8.87075e-06	0.0027052			8	0.00702499	7.70847e-05	0.0369476	3.64418e-05	2.66762e-05	0.00039121	0.0159966	0.000169662	1.44722e-05	0.000122381	0.0083386	3.26857e-05			8	0.0188855	4.1799e-05	6.6836e-05	0.0107522	0.000728029	0.000110404	0.0167592	0.00550118	0.000497728	0.0207488	0	0.0128905			8	0.0201829	6.16561e-05	4.14555e-05
	9	0.017546	0.00364628	0	0	0	0	0.0184648	0.00936385	0	0.00534052	0	0.0023753			9	0.0438705	3.85423e-05	0.0218805	0.000376565	0	0	0.0188722	7.37659e-06	5.78888e-05	5.69212e-06	0.00338329	1.16735e-05			9	0.0147958	0.000543387	0.000100254	0.0367226	0.00120645	0.000184006	0.00829339	0.0170357	0.00119022	0.0243531	0	0.0124038			9	0.0157892	0.000246624	6.21833e-05
	10	0.0241135	0.00673297	0	0	0	0	0.0137109	0.00817498	0	0.0061611	0	0.00181446			10	0.0204654	0.000115627	0.0153056	0.000230798	3.20114e-05	8.38307e-05	0.0710879	5.90127e-05	1.44722e-05	4.5537e-05	0.00628813	0.000107396			10	0.0125838	0	1.6709e-05	0.0145781	0.000145606	7.36025e-05	0.0114832	0.0164748	0.000173123	0.0379256	0.000136083	0.00305301			10	0.01471	0.000246624	0
	11	0.00664137	0.00303255	0	0	0	0	0.014138	0.0079736	5.113e-05	0.000802647	7.98368e-05	0.000973212			11	0.0108596	5.78135e-05	0.0224207	7.28836e-05	0	0	0.0170843	0	0	5.69212e-06	0.00481862	4.66938e-06			11	0.0161722	0.000208995	0	0.013611	0.000894436	0	0.0344322	0.0123615	0.000216403	0.0141592	9.07221e-05	0.0124333			11	0.017652	0.00030828	1.03639e-05
	12	0.00363489	0.00548746	0	0	0	0	0.0121263	0.00165358	0	0.00121967	4.43538e-05	0.000659805			12	0.00556812	0	0.0177049	0	0	0	0.00973301	0	0	1.99224e-05	0.00651026	1.16735e-05			12	0.0189937	0	0	0.00536189	0	0	0.00836236	0.028074	0	0.00940726	0	0.00703519			12	0.0157892	0	0
	13	0.00168807	0.00501814	0	3.90574e-05	0	0	0.00294448	0.0147583	0	0.00119276	1.77415e-05	0.000280417			13	0.00761725	0	0.0163325	1.21473e-05	0	0	0.00556351	0	0	8.53818e-06	0.00406678	0			13	0.0179516	0	0	0.0126296	0	0	0.0113969	0.0180856	2.16403e-05	0.0238309	0	0.00756615			13	0.0176906	0	0
	14	0.00311738	0.00732865	0	3.90574e-05	0	6.40521e-06	0.00573163	0.00279599	0	0.000524635	1.77415e-05	0.000362893			14	0.00864614	0	0.0122494	1.21473e-05	0	0	0.00925168	0	0	0	0.00302445	0			14	0.0100474	0	0	0.0148056	0	0	0.0188282	0.0125197	0	0.0128568	0	0.00560455			14	0.0107659	0	0
	15	0.00128145	0.00294229	0	5.20766e-05	0	0	0.00218027	0.00124309	0	0.000394598	9.75783e-05	0.000824756			15	0.00729302	0	0.00732431	0	0	0	0.00500716	0	0	0	0.00210174	0			15	0.00747164	0	0	0.00894597	0	0	0.0105004	0.00717671	0	0.0132695	0	0.00368721			15	0.0096354	0	0
	16	0.00097341	0.00447662	0	0.000130191	0	0	0.00276467	0.00547193	0	0.000973042	8.87075e-06	0.00115466			16	0.00328553	0	0.00824898	0	0	0	0.00596358	0	0	0	0.0014866	0			16	0.00373582	0	0	0.00750949	0	0	0.00541398	0.00835605	0	0.0136563	0	0.00539807			16	0.00484339	0	0
	17	0.0016511	0.00259932	0	5.20766e-05	0	0	0.00561924	0.00329942	0	0.000627769	8.87075e-06	0.000577329			17	0.00140068	0	0.00770878	0	0	0	0.0104144	0	0	2.84606e-06	0.000854365	0			17	0.00996874	0	0	0.0171666	0	0	0.00315528	0.00752188	0	0.00530649	0	0.00449839			17	0.0102007	0	0
	18	0.00161414	0.0021661	0	0	0	0	0.00280962	0.00450766	0	0.00055154	3.5483e-05	0.000808261			18	0.00300453	0	0.00341639	1.21473e-05	0	0	0.00586981	0	0	0	0.000666405	0			18	0.00546609	0	1.6709e-05	0.00712549	0	0	0.0050519	0.00394072	0	0.0109547	0	0.00523583			18	0.00691179	0	0
	19	0.00109663	0.00122746	0	2.60383e-05	0	0	0.00192178	0.0017078	0	0.000556024	0	0.000280417			19	0.00135744	0	0.00651645	0	0	0	0.00327559	0	0	0	0.000427182	0			19	0.00666549	0	0	0.00395386	0	0	0.00196559	0.00307779	0	0.00641551	0	0.00215333			19	0.0087104	0	0
	20	0.000850193	0.00164263	0	0	0	0	0.000955271	0.000933287	0	0.000260076	0	0.000131961			20	0.00144823	0	0.00277886	0	0	0	0.00299429	0	0	0	0.00189669	0			20	0.00578069	0	0	0.0035983	0	0	0.00360357	0.0145907	0	0.0102197	0	0.00491136			20	0.00748991	0	0
	21	0.000480544	0.000884492	3.61002e-05	9.1134e-05	0	1.28104e-05	0.00126995	0.000747404	0	0.000170394	0	0.00206189			21	0.00199294	0	0.00355752	0	0	0	0.00351314	0	0	0	0.00082019	0			21	0.0086612	0	0	0.00163559	0	0	0.00453464	0.0034733	0	0.00916224	0	0.00171086			21	0.0133739	0	0
	22	0.00105966	0.00021661	4.81336e-05	1.30191e-05	0	0	0.000460778	0.000542159	0	0.000412534	0	0			22	0.00221774	0	0.00263773	0	0	0	0.00153778	0	0	0	0.000461357	0			22	0.00229065	0	0	0.00536189	0	0	0.00350012	0.00119372	0	0.00480357	0	0.00104717			22	0.00422673	0	0
	23	0.00089948	0.000126356	1.20334e-05	1.30191e-05	9.83971e-06	0	0.000674309	0.000681571	0	0.000139006	1.77415e-05	0			23	0.00102024	0	0.00200993	0	0	0	0.00160029	0	0	0	0.000393008	0			23	0.00437484	0	0	0.000483566	0	0	0.00220697	0.00422836	0	0.00232119	0	0.000398218			23	0.00704026	0	0
	24	0.00103502	0.000126356	0	0	0	0	0.00206788	0.000240099	0	0.000488763	0				24	0.000817061	0	0.00196613	0	0	0	0.00613861	0	0	0	0.000478444	7.00408e-06			24	0.00292967	0	0	0.00292984	0	0	0.00182765	0.00406297	0	0.00330769	0	0.0006342			24	0.00677047	0	1.03639e-05
	25	0.000283398	0.00041517	0	0	4.91986e-05	0	0.00106766	0.00113079	0	0.000547056	0				25	0.000207507	0	0.00133833	0	0	0	0.00236918	0	0	0	0.000546794	2.33469e-06			25	0.00288051	0	0	0.00228983	0	0	0.00134487	0.00388319	0	0.00253396	0	0.000117991			25	0.0045993	0	0
	26	0.000308041	0.0020578	0	0	0	0	0.000719263	0.00152966	0	0.000174878	0				26	0.000484184	0	0.00105606	0	0	0	0.00319433	0	0	0	0.000256309	7.00408e-06			26	0.0055644	0	1.6709e-05	0.00217605	0	0	0.000724163	0.00176182	0	0.00255331	0	0.000516209			26	0.0100465	0	2.07278e-05
	27	8.62515e-05	0.000252712	2.40668e-05	2.60383e-05	0	0	0.000528209	0.000631228	0	0.000515667	0				27	0.00108941	0	0.00117773	0	0	0	0.00231917	0	0	0	0.000205048	0			27	0.00272322	0	0	0.00167826	0	0	0.00110349	0.000733491	0	0.00252752	0	0.000324474			27	0.00438089	0	1.03639e-05
	28	0.000308041	0.000433221	8.42338e-05	7.81148e-05	0	0	0.000427062	0.000294315	0	7.62291e-05	0				28	0.000402046	0	0.00143566	0	0	0	0.000943921	6.63893e-05	0	5.69212e-06	0.000649317	0			28	0.00311646	0	3.3418e-05	0.00110936	0	0	0.00244836	0.000647198	0	0.00130889	0	0.000722693			28	0.00652638	0	0
	29	3.69649e-05	0.000324916	0	0	9.83971e-06	0	0.000382108	0.000305932	0	0	0				29	0.000700338	0	0.000710531	0	0	0	0.00129398	0	0	0	0.000136698	1.16735e-05			29	0.000707839	0	0	0.000952909	0	0	0.00129315	0.000496185	0	0.0022954	1.51204e-05	0.000221232			29	0.00186284	0	4.14555e-05
	30	0.000369649	0	0	1.30191e-05	0	1.28104e-05			0		8.87075e-06				30	0.000285323	0	0	0	5.33524e-06	0	0.00044383	0	0	0	6.83e-05	1.40082e-05			30	0.000845475	0	1.6709e-05	0.000924464	0	0	0.00162075	0.00130159	0	0.00398471	3.02407e-05	0.000663697			30	0.00226111	0	0
[truncated: 9 more columns]

## Sheet: Figure 2a
Figure 2a-Percentage of deletions (%)
	SpCas9	eNme2-C.NR	AsCas12a	CasMINI	ISDra2	ISDge10	ISAam1	ISYum1
EMX1	88.52	79.8	96.4	94.55	90.86	89.86	92.03	91.12
APOB	40.34	85.4	96.53		90.52		89.83	91.69
CBLB	74.73	63.71	94.57	95.25	91.58		92.58	92.81
TET2	63.8		95.09	98.16	82.74	86.44	92.04	87.65
KCNMA1	86.21		98.14		95.25		95.9	96.77
TET3	79.65	55.91	91.03	93.3	87.99	87.91	76.56	89.96
TIGIT	59.22	81.71	91.8		79.84		93.41	87.91
VEGFA	90.84	73.25	96.77		90.56		95.67	91.56
MLH1	42.86	66.46	97.27		93.31		92.16	94.93
LSD1	72.08	43.96	95.08		86.37		90.32	88.72
MAPK8	55.94		75.95		96.4		88.02	94.94
AGBL1	78.15		95.68		88.84		93.12	92.89

## Sheet: Figure 2b
Figure 2b-Deletion length distribution in TET3 locus (% of junction)
0-100 bp interval							100-3000 bp interval							3kb-503kb interval
Binsize=2 bp		ISDra2	ISDge10	ISAam1	ISYum1		Binsize=50 bp		ISDra2	ISDge10	ISAam1	ISYum1		Binsize=5000 bp		ISDra2	ISDge10	ISAam1	ISYum1
1	2	4.74509	7.6009	10.5998	5.15701		1	150	0.18024	0.123916	0.212615	0.270048		1	8000	0.0220702	0.019915	0.0265769	0.0273962
2	4	17.3656	23.2906	15.9018	13.6276		2	200	0.0846024	0.0630643	0.0974486	0.18525		2	13000	0.0367836	0.0121703	0	0.0104366
3	6	16.1407	16.6158	17.0934	14.1821		3	250	0.235415	0.0619579	0.0398653	0.194382		3	18000	0.00735673	0.00442556	0	0.00260916
4	8	8.95682	11.0993	12.2387	8.49151		4	300	0.128743	0.0154895	0.0177179	0.113498		4	23000	0	0	0	0
5	10	7.72456	9.52602	11.3129	10.1118		5	350	0.102994	0.0365109	0.0221474	0.0900161		5	28000	0	0	0	0.00521832
6	12	15.7213	13.0997	6.91885	15.6589		6	400	0.0588538	0.0210214	0.00885897	0.0469649		6	33000	0	0	0	0
7	14	4.44346	4.17994	4.79713	5.83669		7	450	0.0698889	0.0309789	0.0177179	0.0795794		7	38000	0	0.00221278	0	0
8	16	2.90591	2.87219	3.60117	3.60586		8	500	0.301626	0.0287662	0.00885897	0.0534878		8	43000	0	0	0	0
9	18	2.66314	1.95942	2.16159	2.65873		9	550	0.0625322	0.0210214	0.0177179	0.080884		9	48000	0	0	0	0
10	20	5.27477	1.75805	4.47378	4.14335		10	600	0.0772456	0.0553195	0.0265769	0.100453		10	53000	0	0	0	0.00130458
11	22	1.4456	1.42392	1.62562	1.50809		11	650	0.0735673	0.0243406	0.0132885	0.0639244		11	58000	0	0.00110639	0	0
12	24	1.68101	1.19158	1.5769	2.43565		12	700	0.0478187	0.0132767	0.00442948	0.0391374		12	63000	0	0.00331917	0	0
13	26	3.17075	1.26682	1.81609	3.59281		13	750	0.0367836	0.00553195	0.00442948	0.0469649		13	68000	0	0	0	0
14	28	1.1219	0.836431	1.06308	1.17934		14	800	0.187597	0.00995751	0.0221474	0.0300054		14	73000	0	0	0	0
15	30	0.673141	0.632855	0.571403	0.919729		15	850	0.0294269	0.0132767	0	0.0143504		15	78000	0	0	0	0
16	32	0.610608	0.479067	1.01878	0.666641		16	900	0.0294269	0.00885112	0.0265769	0.0208733		16	83000	0	0.00110639	0	0
17	34	0.529684	0.336343	0.411942	0.665336		17	950	0.0183918	0.00331917	0.00885897	0.0195687		17	88000	0	0	0	0
18	36	0.56279	0.314215	0.51382	0.889724		18	1000	0.0441404	0.00442556	0	0.00130458		18	93000	0	0	0	0
19	38	0.423012	0.189193	0.411942	0.521832		19	1050	0.00367836	0	0.00442948	0.0208733		19	98000	0	0.00663834	0	0
20	40	0.393585	0.200257	0.314493	0.583147		20	1100	0	0.00331917	0	0.0208733		20	103000	0.00367836	0	0	0.00260916
21	42	0.231737	0.128341	0.265769	0.37311		21	1150	0.00735673	0.00553195	0	0.0117412		21	108000	0	0.00331917	0	0
22	44	0.143456	0.0674898	0.0841602	0.271353		22	1200	0.0147135	0	0.00442948	0.00913206		22	113000	0	0.00331917	0	0
23	46	0.231737	0.0342981	0.106308	0.236129		23	1250	0	0	0.00442948	0.0104366		23	118000	0	0	0	0
24	48	0.147135	0.0420428	0.0708717	0.168291		24	1300	0	0.00110639	0	0.0065229		24	123000	0	0	0	0
25	50	0.0514971	0.0154895	0.0487243	0.0704473		25	1350	0.00735673	0	0.00442948	0.0065229		25	128000	0	0	0	0
26	52	0.106673	0.0221278	0.0487243	0.0939298		26	1400	0.00367836	0	0	0		26	133000	0	0.00221278	0	0
27	54	0.114029	0.0309789	0.0841602	0.127849		27	1450	0.00367836	0	0	0		27	138000	0	0	0	0
28	56	0.150813	0.0276598	0.0930191	0.166986		28	1500	0	0	0	0.00130458		28	143000	0	0	0	0
29	58	0.0735673	0.0132767	0.00885897	0.0547924		29	1550	0	0.00221278	0	0.00260916		29	148000	0	0	0	0
30	60	0.0183918	0.0232342	0.00885897	0.0378328		30	1600	0	0.00221278	0	0		30	153000	0	0	0	0
31	62	0.0183918	0.00221278	0.0221474	0.040442		31	1650	0	0	0	0.00130458		31	158000	0	0	0	0
32	64	0.00735673	0.00442556	0.0132885	0.0130458		32	1700	0.00735673	0	0	0.00913206		32	163000	0	0	0	0
33	66	0.0257485	0.00553195	0.0177179	0.0221779		33	1750	0	0	0.00442948	0.00521832		33	168000	0	0	0	0.00130458
34	68	0.0257485	0.00110639	0.0132885	0.0208733		34	1800	0	0	0	0.00260916		34	173000	0	0	0	0
35	70	0.0441404	0.00553195	0.0177179	0.0169595		35	1850	0	0	0	0		35	178000	0	0.00442556	0	0
36	72	0.0294269	0.00221278	0.0132885	0.0208733		36	1900	0.0110351	0	0	0		36	183000	0	0	0	0
37	74	0	0.00110639	0	0.0104366		37	1950	0	0	0	0		37	188000	0	0	0	0
38	76	0	0.00331917	0.00442948	0.0065229		38	2000	0	0.00110639	0	0		38	193000	0	0.00331917	0	0
39	78	0	0.0154895	0	0.0391374		39	2050	0.00735673	0	0	0.00913206		39	198000	0	0	0	0
40	80	0.0183918	0.00110639	0.00442948	0.00391374		40	2100	0	0	0.00885897	0		40	203000	0.00735673	0	0	0
41	82	0	0.00110639	0	0.00521832		41	2150	0	0.00110639	0	0.00130458		41	208000	0	0	0.00885897	0
42	84	0.00367836	0.00221278	0	0.0117412		42	2200	0	0	0	0		42	213000	0	0	0.00442948	0
43	86	0	0	0.00442948	0.00521832		43	2250	0.0147135	0	0	0.00782748		43	218000	0	0	0	0
44	88	0.0331053	0.0165959	0.00442948	0.0443557		44	2300	0	0	0	0		44	223000	0	0	0	0
45	90	0.00367836	0	0	0.015655		45	2350	0	0.00553195	0	0		45	228000	0	0	0	0.00260916
46	92	0	0.00331917	0	0.00782748		46	2400	0	0	0	0		46	233000	0	0	0	0
47	94	0	0.00442556	0.00442948	0.0117412		47	2450	0	0	0.00442948	0		47	238000	0	0	0.00885897	0
48	96	0.0147135	0	0	0.00391374		48	2500	0	0	0	0		48	243000	0	0	0	0.00260916
49	98	0	0.00110639	0	0.00782748		49	2550	0.00367836	0	0.00442948	0		49	248000	0	0	0	0
50	100	0.00367836	0.00110639	0	0.00391374		50	2600	0	0	0	0		50	253000	0	0	0	0
							51	2650	0	0	0	0		51	258000	0	0	0	0
							52	2700	0	0	0	0		52	263000	0	0.00110639	0	0
							53	2750	0	0.00110639	0	0.00521832		53	268000	0	0	0	0
							54	2800	0.0147135	0	0	0		54	273000	0	0.00110639	0	0
							55	2850	0.00367836	0	0	0.00130458		55	278000	0	0	0	0
							56	2900	0	0	0	0.00391374		56	283000	0	0	0	0.00260916
							57	2950	0	0	0	0		57	288000	0	0.00221278	0	0
							58	3000	0	0	0	0		58	293000	0	0	0	0
														59	298000	0	0	0	0
														60	303000	0	0	0	0
														61	308000	0	0	0	0
														62	313000	0	0	0	0
														63	318000	0	0	0	0.00130458
														64	323000	0	0	0	0
														65	328000	0	0.00110639	0	0
														66	333000	0	0.00110639	0	0
														67	338000	0	0	0	0
														68	343000	0	0.00221278	0	0
														69	348000	0	0	0	0
														70	353000	0	0	0	0
														71	358000	0	0	0	0.00130458
														72	363000	0	0	0	0.00260916
														73	368000	0	0	0	0
														74	373000	0	0.00110639	0	0
														75	378000	0	0	0	0
														76	383000	0	0	0	0
														77	388000	0	0	0	0
														78	393000	0	0	0	0
														79	398000	0	0	0	0
														80	403000	0	0	0	0
														81	408000	0	0.00110639	0	0
														82	413000	0	0	0	0
														83	418000	0	0	0	0
														84	423000	0	0	0	0
														85	428000	0	0	0	0
														86	433000	0	0	0	0
														87	438000	0	0	0	0
														88	443000	0	0.00110639	0	0
														89	448000	0	0	0	0
														90	453000	0	0.00331917	0	0
														91	458000	0	0	0	0
														92	463000	0	0	0	0
														93	468000	0	0	0	0
														94	473000	0	0	0	0
														95	478000	0	0.00221278	0	0
														96	483000	0	0	0	0
														97	488000	0	0	0	0
														98	493000	0	0.00110639	0	0
														99	498000	0	0	0	0
														100	503000	0	0	0	0

## Sheet: Figure 2c
Figure 2c-Cut site indel location patterns
SpCas9		EMX1	APOB	CBLB	TET2	KCNMA1	TET3	TIGIT	VEGFA	MLH1	LSD1	MAPK8	AGBL1		eNme2-C.NR		EMX1	APOB	CBLB	TET2	KCNMA1	TET3	TIGIT	VEGFA	MLH1	LSD1	MAPK8	AGBL1		AsCas12a		EMX1	APOB	CBLB	TET2	KCNMA1	TET3	TIGIT	VEGFA	MLH1	LSD1	MAPK8	AGBL1		CasMINI		EMX1	APOB	CBLB
x	y														x	y														x	y														x	y
-25		0.072859	0.023022	0.018378	0.034242	0.00988	0.024946	0.076423	0.031691	0.020394	0.021007	0.011068	0.031783		-25		0.042356	0.017136	0.021219			0.074358	0.04691	0.047911	0.023395	0.018406				-25		0.0243766	0.0172529	0.0534335	0.00964939	0.00115583	0.0230908	0.0544732	0.0351141	0.00654896	0.0100563	0.038375	0.0163229		-25		0.0238188		0.0342161
-24		0.077697	0.026336	0.021348	0.040809	0.010942	0.025728	0.083998	0.036471	0.024163	0.023793	0.011723	0.035852		-24		0.045344	0.020264	0.023868			0.076708	0.048212	0.050677	0.026456	0.020741				-24		0.0278142	0.0188262	0.0573826	0.0111278	0.00147856	0.0278996	0.057592	0.038143	0.00678472	0.0108672	0.0417624	0.0176527		-24		0.0272611		0.0371709
-23		0.082097	0.030734	0.023468	0.050474	0.011418	0.032127	0.0889	0.040501	0.027244	0.02957	0.012851	0.041277		-23		0.047845	0.022032	0.028765			0.078969	0.051243	0.056304	0.029134	0.024775				-23		0.0302734	0.0209061	0.0621845	0.0146439	0.00192888	0.0317726	0.0651358	0.0444153	0.00770158	0.0128016	0.0473759	0.0216838		-23		0.0309255		0.0411783
-22		0.086259	0.038204	0.033549	0.062035	0.01357	0.033987	0.104886	0.049136	0.032574	0.034556	0.014953	0.045464		-22		0.054049	0.028152	0.033401			0.081616	0.052606	0.062404	0.034222	0.0276				-22		0.0329413	0.0257326	0.0719153	0.0180002	0.00220658	0.036616	0.0700286	0.0562227	0.0105307	0.0148543	0.0526749	0.0273864		-22		0.0323691		0.0472514
-21		0.105701	0.047568	0.035975	0.072376	0.015638	0.047195	0.120547	0.054944	0.034459	0.038252	0.018221	0.054604		-21		0.058141	0.035224	0.03941			0.091134	0.057793	0.068675	0.03625	0.031879				-21		0.0357266	0.0301059	0.0809281	0.0193587	0.00226662	0.0392413	0.0823091	0.0549093	0.0143291	0.0164634	0.0590384	0.034225		-21		0.0344234		0.0536579
-20		0.11304	0.06342	0.057867	0.088439	0.018559	0.054264	0.133708	0.068391	0.040155	0.049021	0.026821	0.061179		-20		0.064768	0.038896	0.044756			0.094257	0.065279	0.078526	0.041185	0.033512				-20		0.0394513	0.0405056	0.0874876	0.021836	0.00246927	0.0429584	0.0935956	0.0605516	0.0204851	0.0207123	0.0626679	0.0430906		-20		0.0364222		0.0585151
-19		0.131332	0.071387	0.07552	0.11349	0.024177	0.061743	0.149206	0.08078	0.042617	0.055455	0.036992	0.072677		-19		0.135219	0.04556	0.050102			0.105202	0.068677	0.089438	0.044265	0.037416				-19		0.04405	0.0525319	0.10582	0.0246729	0.0026569	0.0535377	0.108664	0.0702147	0.0304134	0.0225707	0.0651117	0.0559688		-19		0.0388651		0.0702822
-18		0.188418	0.090818	0.095042	0.125355	0.025924	0.073276	0.158585	0.091375	0.048003	0.07044	0.043433	0.083144		-18		0.144314	0.059296	0.060912			0.112697	0.081289	0.110808	0.050673	0.043344				-18		0.0482574	0.0566652	0.112746	0.031805	0.00295711	0.0634152	0.121792	0.0757767	0.0440876	0.0256032	0.0676764	0.0595936		-18		0.041197		0.0751852
-17		0.207715	0.095575	0.104482	0.133192	0.031081	0.078857	0.184537	0.115663	0.058313	0.08102	0.046952	0.101542		-17		0.161237	0.066503	0.069026			0.125457	0.098234	0.128616	0.067201	0.047117				-17		0.0558958	0.062345	0.123823	0.034522	0.00325733	0.0803802	0.137094	0.0876779	0.0479908	0.0376615	0.070459	0.0622763		-17		0.0465271		0.0818728
-16		0.234734	0.111092	0.117366	0.162475	0.036126	0.094353	0.198013	0.151312	0.071843	0.106817	0.051502	0.115429		-16		0.197876	0.081055	0.073189			0.173404	0.117153	0.139168	0.096928	0.068838				-16		0.064715	0.0651716	0.131063	0.0412746	0.00422552	0.0973452	0.148303	0.091578	0.0522607	0.0405673	0.0754192	0.0695397		-16		0.0505247		0.0876714
-15		0.264381	0.125639	0.132634	0.180721	0.038893	0.129438	0.216098	0.191363	0.101267	0.111982	0.058415	0.134004		-15		0.231104	0.102679	0.084544			0.204604	0.151491	0.170086	0.132986	0.099802				-15		0.0730188	0.074718	0.135798	0.0442713	0.00653717	0.106079	0.160232	0.0939636	0.0603814	0.0426875	0.0777178	0.0741202		-15		0.0580756		0.09077
-14		0.29496	0.145602	0.14358	0.217857	0.09858	0.134749	0.232443	0.232361	0.128722	0.130036	0.085631	0.152166		-14		0.243057	0.126751	0.094526			0.228637	0.1805	0.202008	0.180924	0.111724				-14		0.115066	0.0871443	0.143404	0.0495055	0.00813582	0.145043	0.179316	0.0962152	0.0654634	0.0521019	0.0807665	0.0783083		-14		0.0833935		0.0958168
-13		0.309875	0.194798	0.14609	0.236476	0.128738	0.142878	0.25933	0.284682	0.149594	0.156207	0.106321	0.17416		-13		0.276903	0.144023	0.162606			0.248684	0.245047	0.232149	0.227428	0.129428				-13		0.12763	0.100131	0.148917	0.0689242	0.00955433	0.159755	0.192259	0.102501	0.0806832	0.0671589	0.0899127	0.0919808		-13		0.0908334		0.0998241
-12		0.33222	0.197938	0.178705	0.276016	0.138786	0.211309	0.280055	0.348538	0.169946	0.182954	0.114593	0.191261		-12		0.330594	0.170951	0.185078			0.264061	0.268176	0.260036	0.253596	0.133837				-12		0.13941	0.107197	0.335777	0.0765558	0.011213	0.198745	0.2545	0.125848	0.0849269	0.0780683	0.0969295	0.102749		-12		0.108656		0.250698
-11		0.392227	0.208814	0.203581	0.297258	0.179985	0.265898	0.314593	0.403908	0.185502	0.239487	0.128572	0.232067		-11		0.385715	0.19475	0.212282			0.274233	0.310753	0.289268	0.269722	0.151035				-11		0.195247	0.119143	0.342381	0.104725	0.0128267	0.216161	0.319821	0.142158	0.0973437	0.0846528	0.138353	0.130103		-11		0.155461		0.263066
-10		0.492196	0.217473	0.228261	0.328334	0.262997	0.325111	0.34385	0.48054	0.212886	0.306247	0.139341	0.243772		-10		0.41641	0.225894	0.266429			0.285506	0.361854	0.368874	0.30492	0.176871				-10		0.29244	0.134076	0.377894	0.124863	0.0154986	0.243359	0.395893	0.169352	0.113035	0.0976572	0.147814	0.141522		-10		0.204153		0.286535
-9		0.547292	0.234907	0.251492	0.363439	0.342082	0.378222	0.386985	0.52951	0.2202	0.403195	0.292671	0.343515		-9		0.452236	0.258942	0.304371			0.291514	0.486859	0.400038	0.314982	0.179991				-9		0.381636	0.149703	0.403077	0.147098	0.0287456	0.308853	0.496769	0.183545	0.161288	0.125178	0.169857	0.185832		-9		0.284715		0.318156
-8		0.627745	0.318012	0.255856	0.375254	0.549584	0.434542	0.447845	0.656282	0.253745	0.442261	0.319116	0.352714		-8		0.502517	0.420237	0.320788			0.317569	0.646548	0.440618	0.350505	0.214516				-8		0.523897	0.259593	0.576078	0.279692	0.0712785	0.38251	0.652693	0.29146	0.308587	0.19942	0.335769	0.319592		-8		0.429349		0.502487
-7		0.734268	0.293259	0.261071	0.393534	0.707935	0.699156	0.499478	0.729264	0.201451	0.488307	0.362096	0.631954		-7		0.573456	0.615939	0.477811			0.371583	0.69891	0.499271	0.369998	0.263886				-7		0.764082	0.36119	0.615091	0.385316	0.190471	0.479838	0.797682	0.420605	0.548541	0.298758	0.518256	0.352334		-7		0.510355		0.541848
-6		0.541322	0.213363	0.723841	0.455298	0.393901	0.739831	0.337872	0.532007	0.320877	0.400177	0.498708	0.220273		-6		0.697989	0.753434	0.560415			0.389756	0.760568	0.628133	0.422871	0.287632				-6		0.828131	0.524173	0.673236	0.510079	0.292229	0.631267	0.826337	0.551465	0.688951	0.551829	0.746764	0.46725		-6		0.595303		0.596853
-5		0.497344	0.205015	0.473479	0.404232	0.323746	0.427463	0.30904	0.424751	0.293492	0.240034	0.459498	0.152785		-5		0.597492	0.434381	0.657449			0.58749	0.408804	0.589429	0.651771	0.680342				-5		0.817583	0.714674	0.86786	0.576746	0.554196	0.760982	0.851074	0.815477	0.693351	0.640271	0.807617	0.568609		-5		0.628449		0.767783
-4		0.471676	0.173634	0.427589	0.296412	0.236249	0.292882	0.256537	0.380078	0.252563	0.17109	0.439917	0.141994		-4		0.524085	0.30423	0.568103			0.484667	0.343606	0.533542	0.452789	0.559423				-4		0.841686	0.763873	0.879214	0.723065	0.616236	0.811791	0.874173	0.892339	0.766202	0.693298	0.841274	0.789123		-4		0.660596		0.852853
-3		0.456104	0.161442	0.410578	0.272783	0.19867	0.259062	0.22377	0.343141	0.235306	0.15237	0.289567	0.121414		-3		0.43278	0.296886	0.488622			0.445019	0.263436	0.369991	0.405023	0.525534				-3		0.836533	0.905763	0.877897	0.774208	0.829433	0.886088	0.803364	0.923379	0.826348	0.803334	0.831958	0.807127		-3		0.71745		0.884813
-2		0.378644	0.141549	0.353268	0.229435	0.142406	0.235725	0.219325	0.32214	0.223013	0.144197	0.266023	0.117375		-2		0.393965	0.234054	0.459526			0.406175	0.242524	0.35745	0.380079	0.422531				-2		0.653464	0.838244	0.863477	0.850265	0.82225	0.755506	0.679886	0.88017	0.80953	0.829199	0.816594	0.880448		-2		0.730109		0.942119
-1		0.332384	0.099142	0.326914	0.213372	0.125971	0.202193	0.208262	0.308053	0.215249	0.136593	0.256546	0.110181		-1		0.374898	0.103087	0.42648			0.360251	0.128768	0.339964	0.358998	0.379105				-1		0.504093	0.73382	0.84225	0.82687	0.841066	0.634195	0.65284	0.870614	0.730209	0.77583	0.684169	0.677481		-1		0.759869		0.945276
0		0.32227	0.093242	0.288123	0.20672	0.110403	0.178372	0.167355	0.287044	0.200762	0.12447	0.246963	0.077159		0		0.315718	0.101047	0.408951			0.349187	0.105924	0.331003	0.337535	0.337443				0		0.415895	0.704701	0.833798	0.751453	0.82463	0.558087	0.62746	0.693141	0.608058	0.541824	0.577633	0.659944		0		0.712398		0.880839
1		0.286817	0.084525	0.254211	0.195515	0.095869	0.154468	0.151184	0.279909	0.182323	0.107164	0.234825	0.06566		1		0.297496	0.098191	0.395941			0.300497	0.099211	0.321474	0.308535	0.287354				1		0.342029	0.436308	0.475187	0.480372	0.52735	0.554101	0.550511	0.659353	0.683057	0.514666	0.237436	0.546565		1		0.669313		0.61013
2		0.259251	0.081004	0.207262	0.162542	0.077114	0.121122	0.144272	0.248566	0.161395	0.079074	0.220701	0.059085		2		0.285413	0.096151	0.378602			0.274442	0.082286	0.276082	0.281047	0.274044				2		0.251782	0.422015	0.432666	0.46365	0.353593	0.481276	0.494459	0.640336	0.556085	0.446815	0.176922	0.509376		2		0.574704		0.561388
3		0.247841	0.069043	0.18279	0.154113	0.048997	0.106054	0.120906	0.204431	0.128314	0.066923	0.209489	0.038211		3		0.268133	0.092343	0.2256			0.256506	0.07541	0.271763	0.250497	0.224723				3		0.196461	0.327778	0.321214	0.416062	0.263979	0.448091	0.437812	0.512839	0.368549	0.323001	0.153935	0.471923		3		0.4912		0.413613
4		0.238659	0.054726	0.138909	0.135748	0.039969	0.090288	0.105832	0.177149	0.093405	0.060078	0.199182	0.033582		4		0.245688	0.071943	0.200951			0.232355	0.065991	0.24344	0.202292	0.200715				4		0.179873	0.293566	0.277429	0.35489	0.197849	0.363673	0.334646	0.442383	0.265416	0.288461	0.123811	0.333495		4		0.404308		0.357118
5		0.215857	0.043862	0.111328	0.121276	0.024456	0.076048	0.102224	0.136925	0.068229	0.042756	0.189648	0.025238		5		0.180498	0.0578	0.174268			0.202314	0.050246	0.20701	0.120973	0.167187				5		0.16667	0.233034	0.237608	0.288722	0.162416	0.285832	0.313857	0.368081	0.232305	0.239569	0.0836459	0.301717		5		0.308367		0.275494
6		0.131241	0.038251	0.09896	0.099763	0.018992	0.066672	0.094333	0.102223	0.053981	0.035521	0.173798	0.019282		6		0.140157	0.050184	0.154516			0.187859	0.040583	0.187667	0.093886	0.081299				6		0.147368	0.172502	0.205319	0.248866	0.124739	0.261355	0.306849	0.327164	0.150652	0.19814	0.0535943	0.259827		6		0.224252		0.227987
7		0.093926	0.029626	0.073791	0.088846	0.015498	0.051734	0.069283	0.083419	0.0464	0.02176	0.150226	0.01598		7		0.079319	0.0408	0.127596			0.081556	0.034542	0.151956	0.076421	0.06126				7		0.135496	0.154529	0.176673	0.164319	0.0944175	0.241574	0.292268	0.226646	0.121601	0.168972	0.046771	0.247558		7		0.203542		0.206604
8		0.073297	0.0242	0.064504	0.078521	0.01329	0.042424	0.062273	0.074823	0.038988	0.018199	0.109473	0.01312		8		0.064962	0.032776	0.10458			0.071057	0.025896	0.119542	0.064351	0.05587				8		0.128249	0.12741	0.14594	0.129597	0.0538885	0.227451	0.210339	0.20846	0.099518	0.140184	0.039367	0.225242		8		0.188052		0.178154
9		0.055954	0.022572	0.058578	0.057211	0.011893	0.039289	0.050949	0.065247	0.036273	0.013918	0.092727	0.01085		9		0.048137	0.028424	0.087808			0.064216	0.023414	0.100805	0.058363	0.046169				9		0.0875912	0.113064	0.128513	0.105064	0.0435536	0.17886	0.196372	0.192122	0.090952	0.130888	0.0372136	0.209718		9		0.145689		0.159895
10		0.031838	0.019374	0.049278	0.047478	0.009713	0.033755	0.042341	0.056698	0.033601	0.008731	0.081302	0.008875		10		0.040991	0.0272	0.078204			0.062729	0.021075	0.092242	0.052911	0.046643				10		0.0687462	0.103731	0.116074	0.0880831	0.039831	0.155718	0.179443	0.166416	0.0877037	0.114682	0.0309952	0.196369		10		0.134529		0.156045
11		0.024718	0.017977	0.042919	0.044262	0.008706	0.021728	0.03331	0.04886	0.031041	0.008037	0.07144	0.007931		11		0.036996	0.0238	0.071462			0.052884	0.018715	0.081766	0.048397	0.047166				11		0.0566199	0.0904509	0.0967472	0.0855259	0.0299239	0.145182	0.114287	0.143579	0.0667208	0.0787694	0.0263253	0.186815		11		0.101771		0.123581
12		0.021012	0.015321	0.03875	0.037576	0.008259	0.018287	0.026148	0.047058	0.030788	0.007013	0.064363	0.007341		12		0.03482	0.019856	0.064886			0.045507	0.016396	0.072445	0.046216	0.043246				12		0.0503252	0.0807445	0.0809206	0.0824893	0.025233	0.109155	0.0969581	0.118905	0.0604076	0.0670026	0.0198166	0.167842		12		0.0911665		0.107303
13		0.019205	0.012908	0.03532	0.037881	0.007938	0.01544	0.024072	0.031928	0.029508	0.005973	0.063785	0.007224		13		0.031182	0.015232	0.060013			0.041879	0.010639	0.06642	0.044265	0.043442				13		0.0421192	0.0690915	0.0649818	0.0433523	0.0208124	0.0827456	0.0891609	0.0989091	0.0512391	0.0601266	0.0154129	0.139846		13		0.0793404		0.0790552
14		0.015828	0.009387	0.030356	0.033548	0.005842	0.014389	0.020258	0.029052	0.029888	0.005474	0.055185	0.006427		14		0.028194	0.013328	0.052112			0.042027	0.010049	0.063939	0.042811	0.04421				14		0.034122	0.0567185	0.0539121	0.0391369	0.019649	0.0712132	0.0846288	0.0902646	0.0500079	0.0533225	0.0124852	0.128648		14		0.0716229		0.0673012
15		0.014459	0.00807	0.029463	0.029722	0.006219	0.013571	0.019193	0.028175	0.029733	0.00517	0.051598	0.005513		15		0.025433	0.011696	0.044519			0.039469	0.009622	0.048878	0.041357	0.040747				15		0.0262356	0.0480787	0.0477939	0.0292678	0.0169246	0.0620115	0.0749018	0.0793685	0.0456593	0.0459946	0.0100656	0.111716		15		0.0545778		0.0486765
16		0.01329	0.005981	0.027511	0.022681	0.006988	0.012501	0.017139	0.021917	0.029452	0.004341	0.04887	0.004039		16		0.022412	0.00816	0.041113			0.039142	0.00893	0.044331	0.038794	0.040747				16		0.0224784	0.039119	0.0396787	0.0243133	0.0130143	0.053789	0.070087	0.0594124	0.0409965	0.0419611	0.00878318	0.104808		16		0.0475265		0.0406291
17		0.011483	0.004791	0.028627	0.024001	0.0077	0.011152	0.013346	0.018275	0.030676	0.003734	0.04349	0.004423		17		0.019424	0.005576	0.040687			0.037982	0.008503	0.044028	0.04042	0.043083				17		0.0204888	0.0342924	0.0320047	0.0188992	0.0125039	0.0408183	0.0635374	0.051934	0.0306753	0.0381683	0.0080331	0.0934076		17		0.040975		0.0324706
18		0.01026	0.003648	0.023217	0.025355	0.009447	0.010966	0.011477	0.013732	0.030268	0.003198	0.038998	0.002683		18		0.017053	0.003944	0.039481			0.038309	0.008259	0.038572	0.037742	0.043801				18		0.017573	0.0322658	0.0284819	0.016382	0.0106426	0.0374565	0.0526311	0.047404	0.0295227	0.0317485	0.00716204	0.0918607		18		0.0336461		0.0290124
19		0.008653	0.003048	0.023537	0.025186	0.009866	0.015515	0.01002	0.012199	0.036892	0.002786	0.033338	0.002152		19		0.015883	0.003672	0.03773			0.036911	0.007079	0.033324	0.04262	0.042527				19		0.0163141	0.0308525	0.0218925	0.0152832	0.00696498	0.030213	0.0458085	0.0398853	0.0264316	0.02883	0.00670232	0.0895104		19		0.0274277		0.022887
20		0.007649	0.002194	0.023189	0.022681	0.011837	0.019124	0.009303	0.010967	0.037174	0.002114	0.029501	0.002034		20		0.014746	0.002448	0.03501			0.041551	0.006672	0.025822	0.043615	0.045157				20		0.0147355	0.025066	0.0199328	0.0139646	0.00633453	0.0254648	0.0424655	0.0318975	0.0242312	0.0266507	0.00900094	0.0795551		20		0.0253179		0.0216253
21		0.007156	0.001743	0.023482	0.022224	0.013961	0.019933	0.008173	0.010287	0.038467	0.001994	0.026214	5.9e-05		21		0.01309	0.001224	0.028907			0.042652	0.006489	0.023624	0.041319	0.043883				21		0.0126221	0.0212794	0.0144504	0.0116072	0.00631952	0.0223716	0.038333	0.0289892	0.0240478	0.0227946	0.00384718	0.0678635		21		0.0232636		0.0157287
22		0.006097	0.001697	0.022715	0.021852	0.017245	0.021579	0.007923	0.009758	0.040915	0.001756	0.042237	5.9e-05		22		0.011856	0.001224	0.026967			0.044645	0.006021	0.023018	0.044131	0.046496				22		0.0103847	0.0188262	0.0114661	0.0110079	0.00514868	0.0189405	0.0342687	0.026684	0.02114	0.0198212	0.00314549	0.0617315		22		0.0187108		0.0125777
23		0.005477	0.001674	0.022003	0.021259	0.018433	0.022556	0.00739	0.009078	0.046906	0.001648	0.02444	5.9e-05		23		0.008965	0.00136	0.028031			0.049493	0.003519	0.022203	0.047594	0.044455				23		0.00890393	0.0160529	0.00891555	0.0100489	0.00567406	0.0169563	0.0327482	0.0239231	0.0181013	0.00892439	0.00283094	0.056449		23		0.0158792		0.0095771
24		0.004254	0.001616	0.019689	0.033378	0.018545	0.024286	0.006173	0.008936	0.051674	0.001247	0.024421	0.000118		24		0.008218	0.001224	0.027984			0.052289	0.003336	0.021332	0.051439	0.043409				24		0.00806246	0.0143996	0.00697836	0.00912996	0.00482595	0.0154054	0.0308282	0.0227839	0.0213496	0.00800365	0.00234702	0.0576219		24		0.014047		0.00682491
[truncated: 61 more columns]

## Sheet: Figure 2d
Figure 2d-Large deletions of multiple loci (%)
	SpCas9	eNme2-C.NR	AsCas12a	CasMINI	ISDra2	ISDge10	ISAam1	ISYum1
EMX1	0.0395184	0.0565493	0.0114873	0.00718767	0.0103914	0.00991028	0.00426128	0.0155194
APOB	0.032101	0.0430257	0.0134042		0.0296968		0.0118788	0.0458648
CBLB	0.0300793	0.0383344	0.011843	0.00689833	0.019259		0.00751229	0.0237804
TET2	0.0496657		0.0163555	0.0203854	0.0447444	0.0263875	0.0186339	0.031954
KCNMA1	0.00830447		0.000661552		0.000686427		0.000603817	0.000472053
TET3	0.015989	0.0491759	0.0108379	0.00442478	0.0194218	0.00642813	0.00637845	0.016516
TIGIT	0.0566629	0.0372145	0.0276603		0.0150362		0.0157294	0.0449369
VEGFA	0.0335397	0.0355928	0.0225632		0.0148777		0.0180623	0.038842
MLH1	0.0410716	0.0333073	0.00266269		0.00607988		0.0233593	0.0172236
LSD1	0.0116267	0.0247084	0.00342371		0.0177878		0.00263868	0.014334
MAPK8	0.0381477		0.0188128		0.00120954		0.00286161	0.00649694
AGBL1	0.02724		0.0222858		0.0061052		0.00686657	0.0178844

## Sheet: Figure 2e
Figure 2e-Median length of large deletions
	SpCas9	eNme2-C.NR	AsCas12a	CasMINI	ISDra2	ISDge10	ISAam1	ISYum1
EMX1	368	364	243	205	285	236.5	219	251.5
APOB	380.5	109	217		109		109	133
CBLB	241	418	247	206	148		157	270.5
TET2	224		149	154	207	156	154	327.5
KCNMA1	383		327		370		309	235
TET3	419	413	329	110	483	406	205	336
TIGIT	426	306	327		373		304	395
VEGFA	342.5	348	197		379		197	491
MLH1	468	464	330.5		401		421	321
LSD1	494	446	361		400		358	401
MAPK8	401		301		177		425	228
AGBL1	449.5		313		542		313	314

## Sheet: Figure 3a
Figure 3a-Percentage of insertions (%)
	SpCas9	eNme2-C.NR	AsCas12a	CasMINI	ISDra2	ISDge10	ISAam1	ISYum1
EMX1	8.12	12.74	2.32	3.61	5.61	5.46	3.26	6.48
APOB	58.63	6.32	2.08		6.34		7.2	5.11
CBLB	20.45	8.77	3.06	3.21	3.72		3.31	3.66
TET2	30.27		2.36	1.15	7.19	8.89	5.21	4.71
KCNMA1	8.14		0.78		3.88		2.79	2.64
TET3	7.01	17.31	1.67	1.6	5.93	5.13	7.23	5.1
TIGIT	37.54	13.07	5.07		10.29		4.18	8.79
VEGFA	8	20.55	2.73		6.04		3.67	6.52
MLH1	52.66	15.66	1.08		4.3		5.73	4.02
LSD1	22.83	12.62	2.78		4.42		6.85	4.88
MAPK8	29.72		3.1		2.57		2.75	3.01
AGBL1	17.97		3.49		7.31		4.42	5.74

## Sheet: Figure 3b
Figure 3b-Insertion length distribution
SpCas9		EMX1	APOB	CBLB	TET2	KCNMA1	TET3	TIGIT	VEGFA	MLH1	LSD1	MAPK8	AGBL1
1bp		0.551155	0.932708	0.789356	0.78162	0.431577	0.567811	0.798342	0.609482	0.939019	0.857175	0.839155	0.792728
2-25bp		0.291085	0.0598109	0.158653	0.191344	0.51031	0.340585	0.16359	0.246659	0.0559886	0.105207	0.13994	0.171125
25-40bp		0.0406821	0.00277902	0.0191175	0.00823045	0.0177046	0.0288853	0.0125771	0.0688401	0.00185843	0.0120908	0.00601102	0.0176433
>40bp		0.117213	0.00471441	0.0329173	0.0188319	0.0405124	0.062791	0.0255084	0.0750624	0.00314823	0.0255408	0.0149107	0.0185756
eNme2-C.NR		EMX1	APOB	CBLB	TET2	KCNMA1	TET3	TIGIT	VEGFA	MLH1	LSD1	MAPK8	AGBL1
1bp		0.444493	0.4437	0.50463			0.676429	0.478069	0.476824	0.702026	0.644131
2-25bp		0.348213	0.201072	0.335112			0.287845	0.45653	0.346164	0.24984	0.309393
25-40bp		0.0423049	0.116622	0.0439491			0.0105999	0.0394556	0.0905049	0.0107415	0.0139429
>40bp		0.165135	0.239946	0.116465			0.0252041	0.0260427	0.0865523	0.0374499	0.0325875
AsCas12a		EMX1	APOB	CBLB	TET2	KCNMA1	TET3	TIGIT	VEGFA	MLH1	LSD1	MAPK8	AGBL1
1bp		0.208408	0.283542	0.294824	0.242468	0.303235	0.288848	0.177348	0.170384	0.245111	0.569996	0.295226	0.265896
2-25bp		0.57959	0.596601	0.516729	0.50243	0.607143	0.572517	0.665423	0.639523	0.574967	0.376363	0.589615	0.604256
25-40bp		0.0729429	0.0474061	0.0652663	0.0918367	0.0269542	0.0566728	0.0628462	0.091027	0.0338983	0.0208333	0.0368509	0.0623682
>40bp		0.139238	0.0733453	0.123331	0.163751	0.0633423	0.0822669	0.0944953	0.0993257	0.147327	0.032905	0.078727	0.0675443
CasMINI		EMX1	APOB	CBLB	TET2	KCNMA1	TET3	TIGIT	VEGFA	MLH1	LSD1	MAPK8	AGBL1
1bp		0.244283		0.300635	0.174251		0.33477
2-25bp		0.570686		0.480627	0.466889		0.439655
25-40bp		0.0561331		0.0688091	0.153903		0.0847701
>40bp		0.129938		0.150058	0.205327		0.142241
ISDra2		EMX1	APOB	CBLB	TET2	KCNMA1	TET3	TIGIT	VEGFA	MLH1	LSD1	MAPK8	AGBL1
1bp		0.383087	0.303337	0.222954	0.340124	0.362289	0.333515	0.364025	0.31023	0.425422	0.340729	0.846591	0.468806
2-25bp		0.488317	0.631108	0.625257	0.550196	0.627491	0.561681	0.550715	0.590493	0.42167	0.553385	0.140909	0.411259
25-40bp		0.0356064	0.0274136	0.0530646	0.0426988	0.00766479	0.0338428	0.0291327	0.0578851	0.0614447	0.0380688	0.00227273	0.0441018
>40bp		0.0931489	0.0387366	0.0991362	0.0671447	0.00306592	0.0715066	0.0562609	0.0415005	0.0919325	0.067944	0.0107955	0.0760129
ISDge10		EMX1	APOB	CBLB	TET2	KCNMA1	TET3	TIGIT	VEGFA	MLH1	LSD1	MAPK8	AGBL1
1bp		0.402902			0.524985		0.483969
2-25bp		0.476382			0.401565		0.380383
25-40bp		0.0441494			0.0288983		0.0407892
>40bp		0.0768756			0.0451535		0.0950484
ISAam1		EMX1	APOB	CBLB	TET2	KCNMA1	TET3	TIGIT	VEGFA	MLH1	LSD1	MAPK8	AGBL1
1bp		0.4055	0.708588	0.218515	0.28993	0.644986	0.562588	0.273587	0.285809	0.276878	0.609846	0.626886	0.50359
2-25bp		0.522528	0.240879	0.346335	0.373593	0.30262	0.208158	0.555016	0.566966	0.681403	0.246727	0.282601	0.401262
25-40bp		0.0228204	0.013143	0.116541	0.12443	0.0117435	0.0923582	0.0616131	0.0571618	0.0161893	0.0599032	0.0170969	0.0356806
>40bp		0.0494441	0.0376161	0.318844	0.212352	0.0415537	0.137365	0.109908	0.0903955	0.0257368	0.0835942	0.0737513	0.0595402
ISYum1		EMX1	APOB	CBLB	TET2	KCNMA1	TET3	TIGIT	VEGFA	MLH1	LSD1	MAPK8	AGBL1
1bp		0.34415	0.256608	0.217551	0.302673	0.554713	0.388863	0.234775	0.275624	0.253398	0.323446	0.31599	0.348261
2-25bp		0.509465	0.634361	0.682869	0.569182	0.399242	0.490106	0.674382	0.615331	0.596837	0.556765	0.637636	0.525786
25-40bp		0.0439877	0.061674	0.0346821	0.0440252	0.0162514	0.0335941	0.0366492	0.050342	0.079587	0.0409731	0.0155521	0.0389632
>40bp		0.102578	0.0484581	0.0651603	0.0849057	0.0303359	0.0876668	0.0542849	0.0587616	0.0703084	0.0788875	0.0309628	0.0870234

## Sheet: Figure 3c
Figure 3c-Plasmid junction per 100k indels
Plasmid insertions	SpCas9	eNme2-C.NR	AsCas12a	CasMINI	ISDra2	ISDge10	ISAam1	ISYum1
EMX1	1839	23601	1815	964	2690	2467	3345	2335
APOB	1336	18979	696		2041		1912	3356
CBLB	2766	38425	1271	1302	3297		1975	2415
TET2	7597		1940	1359	10658	5414	3347	4966
KCNMA1	5618		913		1123		1469	817
TET3	4259	18393	944	3514	5796	3828	2821	4211
TIGIT	5551	16598	4733		8076		5876	7866
VEGFA	6945	14838	3709		8353		4475	6539
MLH1	1739	11293	844		1876		2137	3175
LSD1	3312	28484	935		10489		1342	6769
MAPK8	17016		25080		1159		9408	2207
AGBL1	3310		4303		7607		3627	5074
Average	5107.33	21326.4	3931.92	1784.75	5263.75	3903	3477.83	4144.17
Figure 3c-mtDNA fusion junction per 100k indels
mtDNA integrations	SpCas9	eNme2-C.NR	AsCas12a	CasMINI	ISDra2	ISDge10	ISAam1	ISYum1
EMX1	68.6559	107.801	19.1577	26.2822	99.0541	57.3443	23.8534	29.2186
APOB	15.2762	50.7958	26.0257	0	71.8391	0	29.3681	56.2936
CBLB	8.08931	13.7669	5.51478	5.40305	24.4529	0	14.7812	13.4463
TET2	12.3746	0	3.44092	4.69311	51.5669	32.1251	23.7541	25.9327
KCNMA1	30.5372	0	6.28295	0	9.90629	0	12.5884	5.71021
TET3	10.7105	12.2321	5.59119	11.4681	32.3666	23.3436	30.5219	26.9928
TIGIT	0	0	1.14535	0	4.12553	0	3.12511	7.26598
VEGFA	1.05227	0.92287	0	0	7.15624	0	2.44239	0.76247
MLH1	7.30375	10.9095	5.63023	0	4.03796	0	3.56612	0.5259
LSD1	8.40301	14.3202	4.60035	0	34.5244	0	15.5963	16.6682
MAPK8	34.236	0	133.673	0	2.91503	0	95.9542	16.6022
AGBL1	3.86583	0	2.67985	0	6.55076	0	3.20507	2.49491
Average	16.7087	26.3435	17.8118	11.9616	29.0413	37.6043	21.563	16.8262

[truncated: 16 more sheets: Figure 3d, Figure 4b, Figure 4b-raw data, Figure 4c, Figure 4d, Figure 4e, Figure S2a, Figure S2b, Figure S2c, Figure S3a, Figure S3b, Figure S3d, Figure S4a, Figure S4b, Figure S5a, Figure S5b]
